# Supplementary material for: Assessment of Intrathecal Free Light Chain Synthesis: Comparison of Different Quantitative Methods with the Detection of Oligoclonal Free Light Chains by Isoelectric Focusing and Affinity-Mediated Immunoblotting
Source: PLoS One. 2016 Nov 15;11(11):e0166556. doi: 10.1371/journal.pone.0166556 (PMC5112955; doi:10.1371/journal.pone.0166556)
Supplement: S1 File — Table A. Comparison of CSF fLC concentrations measured by methods (A)—(E) by means of Passing and Bablok regression and Spearman´s correlation coefficient. (A), Freelite™ assay on the SPAPLUS analyser; (B) N Latex FLC™ assay on BN ProSpec analyser; (C) commercially available ELISA (BioVendor); (D), in-house ELISA using monoclonal standards (Bethyl Laboratories); (E), in-house ELISA using Freelite™ standards; fLC, free light chains; fKLC, free kappa light chains; fLLC, free lambda light chains; CI, confidence interval Table B. Comparison of serum fLC concentrations measured by methods (A)—(E) by means of Passing and Bablok regression and Spearman´s correlation coefficient. (A), Freelite™ assay on the SPAPLUS analyser; (B) N Latex FLC™ assay on BN ProSpec analyser; (C) commercially available ELISA (BioVendor); (D), in-house ELISA using monoclonal standards (Bethyl Laboratories); (E), in-house ELISA using Freelite™ standards; fLC, free light chains; fKLC, free kappa light chains; fLLC, free lambda light chains; CI, confidence interval Table C. Comparison of CSF/Serum fLC quotients by means of Passing and Bablok regression and Spearman´s correlation coefficient.(A), Freelite™ assay on the SPAPLUS analyser; (B) N Latex FLC™ assay on BN ProSpec analyser; (C) commercially available ELISA (BioVendor); (D), in-house ELISA using monoclonal standards (Bethyl Laboratories); (E), in-house ELISA using Freelite™ standards; fLC, free light chains; fKLC, free kappa light chains; fLLC, free lambda light chains; CI, confidence interval (ZIP) [file pone.0166556.s004.zip]

Archive with 3 entries (3 files):
- Table A.rtf
- Table B.rtf
- Table C.rtf
