# Supplementary material for: Assessment of Intrathecal Free Light Chain Synthesis: Comparison of Different Quantitative Methods with the Detection of Oligoclonal Free Light Chains by Isoelectric Focusing and Affinity-Mediated Immunoblotting
Source: PLoS One. 2016 Nov 15;11(11):e0166556. doi: 10.1371/journal.pone.0166556 (PMC5112955; doi:10.1371/journal.pone.0166556)
Supplement: S2 File — Method comparison (scatter diagrams). A. CSF fKLC (mg/L) B. Serum fKLC (mg/L) C. CSF fLLC (mg/L) D. Serum fLLC (mg/L) E. Q fKLC (∙ 103) F. Q fLLC (∙ 103) CSF, cerebrospinal fluid; fLC, free light chains; fKLC, free kappa light chains; fLLC, free lambda light chains; Q, CSF/Serum quotient. (A), Freelite™ assay on the SPAPLUS analyser; (B) N Latex FLC™ assay on BN ProSpec analyser; (C) commercially available ELISA (BioVendor); (D), in-house ELISA using monoclonal standards (Bethyl Laboratories); (E), in-house ELISA using Freelite™ standards (ZIP) [file pone.0166556.s005.zip]

Archive with 6 entries (6 files):
- S2 Fig A.pdf
- S2 Fig B.pdf
- S2 Fig C.pdf
- S2 Fig D.pdf
- S2 Fig E.pdf
- S2 Fig F.pdf
